# Supplementary material for: Effects of dietary beef, pork, chicken and salmon on intestinal carcinogenesis in A/J Min/+ mice
Source: PLoS One. 2017 Apr 20;12(4):e0176001. doi: 10.1371/journal.pone.0176001 (PMC5398569; doi:10.1371/journal.pone.0176001)
Supplement: S1 File — (XLSX) [file pone.0176001.s007.xlsx]

## Sheet: database
Mouse ID	gender	Cage	age at termin.	Dam	Sire	diet	red/non-red	white/red/fish	RM1/experi.	weaning age	fACF nr	fACF size	fACF load	tumor nr	tumor size	tumor load	colon lenght	colon tumor incidence	SI tumor nr	SI tumor size	SI tumor load	SI length	body weight (initial)	body weight (terminal)
1351	M	372	12.8571	1252F/1253F	1188M	kylling høy	white	white	experimental	22	4	0.00404766	0.0161906	0	0	0	9.5	0	10	0.545183	5.45183	35	7.2	23.7
1355	M	372	12.5714	1255F/1254F	1221M	kylling høy	white	white	experimental	20	4	0.0132469	0.0529875	0	0	0	9.8	0	3	0.584825	1.75448	35.2	7.5	26
1357	M	372	12.5714	1255F/1254F	1221M	kylling høy	white	white	experimental	20	7	0.0214473	0.150131	1	3.14	3.14	8.8	1	12	0.712387	8.54865	35.6	7.6	27.4
1358	M	372	12.5714	1255F/1254F	1221M	kylling høy	white	white	experimental	20	11	0.012221	0.134431	0	0	0	9.5	0	13	0.363364	4.72374	35.4	7.1	25.1
1365	M	372	12.4286	1170F/1172F	1145M	kylling høy	white	white	experimental	19	1	0.0019625	0.0019625	1	4.90625	4.90625	8.8	1	12	0.584989	7.01986	31.2	7.4	26.9
1401	F	386	12.7143	1270F/1271F	1142M	kylling høy	white	white	experimental	21	107	0.00692377	0.740844	0	0	0	8.8	0	71	0.711558	50.5206	31.2	5.7	16.6
1405	F	386	12.5714	1258F/1259F	1239M	kylling høy	white	white	experimental	20	10	0.0218328	0.218328	0	0	0	9	0	22	0.396157	8.71546	33.2	6.8	20.3
1410	F	386	12.5714	1283F/1284F	1257M	kylling høy	white	white	experimental	20	4	0.00895391	0.0358156	0	0	0	7.5	0	10	0.398388	3.98387	32.6	5	18.5
1422	F	386	12.7143	1297F/1298F	1272M	kylling høy	white	white	experimental	21	207	0.0068569	1.41938	0	0	0	9.8	0	56	0.826983	46.3111	33	7	20.7
1427	F	386	12.4286	1268F/1269F	1179M	kylling høy	white	white	experimental	19	110	0.00348344	0.383178	0	0	0	9.5	0	79	0.708487	55.9705	34	5.4	18.8
1525	M	412	12.5714	1275F/ 1278F	1250M	kylling høy	white	white	experimental	21	11	0.00611051	0.0672156	0	0	0	9	0	7	0.135412	0.947887	33.6	5.8	24.3
1531	M	412	12.2857	1307F/1308F	1277M	kylling høy	white	white	experimental	19	6	0.00359792	0.0215875	0	0	0	9	0	10	0.375819	3.75819	33.2	7.4	27.2
1533	M	412	12.5714	1307F/1308F	1277M	kylling høy	white	white	experimental	19	11	0.012667	0.139337	1	2.40406	2.40406	7.8	1	7	0.305309	2.13716	30.6	6.5	24
1546	M	412	12.7143	1287F/1300F	1262M	kylling høy	white	white	experimental	20	101	0.00547946	0.553425	2	0.840195	1.68039	9.5	1	41	0.731247	29.9811	34.7	7.3	25.7
1565	F	417	12.5714	1237F/1246F	1235M	kylling høy	white	white	experimental	21	2	0.00318906	0.00637813	0	0	0	9	0	12	0.383342	4.6001	32.9	7.8	20
1571	F	417	12.5714	1297F/1298F	1272M	kylling høy	white	white	experimental	21	43	0.00868292	0.373366	1	2.07289	2.07289	8.5	1	96	0.85843	82.4093	33.2	6.7	20.5
1573	F	417	12.5714	1297F/1298F	1272M	kylling høy	white	white	experimental	21	133	0.008016	1.06613	7	2.01682	14.1177	8.2	1	80	0.767951	61.4361	32.1	6.2	18
1575	F	417	12.8571	1352F/1354F	1292M	kylling høy	white	white	experimental	20	1	0.0019625	0.0019625	0	0	0	8.4	0	9	0.255997	2.30397	31.4	5.6	16.4
1314	M	365	13.1429	1213F/1214F	1216M	kylling lav	white	white	experimental	23	9	0.00643264	0.0578938	0	0	0	9.4	0	12	0.372548	4.47058	38.5	8.7	26.2
1316	M	365	12.8571	1162F/1163F	1224M	kylling lav	white	white	experimental	21	12	0.0044974	0.0539687	2	2.60645	5.21289	9.4	1	9	0.356957	3.21261	33.2	6.6	23.7
1320	M	365	12.8571	1162F/1163F	1224M	kylling lav	white	white	experimental	21	7	0.00301384	0.0210969	0	0	0	9	0	9	0.444833	4.0035	32.8	6.5	23.5
1324	M	365	12.8571	1160F/1167F	1179M	kylling lav	white	white	experimental	21	200	0.00782547	1.56509	3	2.79673	8.39018	9.5	1	37	0.790145	29.2354	37	8.3	28.7
1327	M	365	12.8571	1160F/1167F	1179M	kylling lav	white	white	experimental	21	58	0.0107768	0.625056	4	0.442053	1.76821	9.4	1	29	0.810986	23.5186	37.2	8.5	27.6
1353	F	371	12.5714	1255F/1254F	1221M	kylling lav	white	white	experimental	20	5	0.0131488	0.0657438	0	0	0	9	0	23	0.351714	8.08943	35.6	7.4	20.8
1359	F	371	12.5714	1255F/1254F	1221M	kylling lav	white	white	experimental	20	9	0.00403403	0.0363062	0	0	0	10.2	0	12	0.581391	6.97669	36.5	7.8	21.8
1361	F	371	12.4286	1170F/1172F	1145M	kylling lav	white	white	experimental	19	2	0.00441563	0.00883125	0	0	0	8.8	0	21	0.508101	10.6701	34	7.7	21.5
1364	F	371	12.4286	1170F/1172F	1145M	kylling lav	white	white	experimental	19	8	0.00453828	0.0363062	2	1.13457	2.26914	9.8	1	63	1.10414	69.5608	38.6	7.5	22.4
1366	F	371	12.4286	1170F/1172F	1145M	kylling lav	white	white	experimental	19	6	0.00809531	0.0485719	0	0	0	8.6	0	8	0.370667	2.96534	34.2	6.5	19
1521	F	410	12.5714	1275F/ 1278F	1250M	kylling lav	white	white	experimental	20	11	0.00923267	0.101559	0	0	0	9.8	0	22	0.379922	8.35829	36.2	6.2	19.7
1524	F	410	12.5714	1275F/ 1278F	1250M	kylling lav	white	white	experimental	20	6	0.00278021	0.0166813	0	0	0	9.4	0	14	0.442263	6.19169	35	5.8	20
1527	F	410	12.5714	1275F/ 1278F	1250M	kylling lav	white	white	experimental	20	7	0.00806027	0.0564219	0	0	0	8	0	11	0.431393	4.74533	33.8	5.4	19.5
1529	F	410	12.5714	1275F/ 1278F	1250M	kylling lav	white	white	experimental	20	12	0.00433385	0.0520062	0	0	0	9.3	0	28	0.605782	16.9619	35.7	6.4	19.5
1532	M	413	12.5714	1307F/1308F	1277M	kylling lav	white	white	experimental	19	2	0.0110391	0.0220781	0	0	0	9.4	0	5	0.387398	1.93699	32	7	25.9
1541	M	413	13	1352F/1354F	1292M	kylling lav	white	white	experimental	22	2	0.00711406	0.0142281	0	0	0	9.2	0	30	0.616421	18.4926	35.6	6.1	24.8
1551	M	413	12.7143	1310F/1311F	1279M	kylling lav	white	white	experimental	20	1	0.00441563	0.00441563	2	10.3277	20.6553	8.8	1	27	0.760578	20.5356	35.6	6.8	24.8
1574	M	413	12.5714	1297F/1298F	1272M	kylling lav	white	white	experimental	21	30	0.00556042	0.166813	2	0.743052	1.4861	8	1	47	0.579355	27.2297	34.6	5.9	21.3
1336	M	367	13	1237F/1246F	1235M	laks	white	fish	experimental	22	8	0.0165586	0.132469	1	3.97406	3.97406	10.2	1	10	0.662148	6.62148	35.2	8.3	27.4
1338	M	367	13	1237F/1246F	1235M	laks	white	fish	experimental	22	11	0.00722557	0.0794813	0	0	0	9.8	0	10	0.311841	3.11841	35.4	9	27.6
1339	M	367	13	1237F/1246F	1235M	laks	white	fish	experimental	22	15	0.00376146	0.0564219	1	0.993516	0.993516	9	1	9	0.480813	4.32731	35.9	8.1	29.6
1347	M	367	12.5714	1252F/1253F	1188M	laks	white	fish	experimental	19	3	0.00359792	0.0107938	0	0	0	8.2	0	7	0.358857	2.512	33.6	5.9	24
1348	M	367	12.5714	1252F/1253F	1188M	laks	white	fish	experimental	19	11	0.0137821	0.151603	0	0	0	8	0	5	0.182905	0.914525	33.6	6.2	26.7
1442	F	400	12.5714	1237F/1246F	1235M	laks	white	fish	experimental	20	6	0.00318906	0.0191344	0	0	0	9.8	0	5	0.247668	1.23834	33.3	6.4	20.7
1445	F	400	12.5714	1237F/1246F	1235M	laks	white	fish	experimental	21	22	0.00544148	0.119713	0	0	0	9.8	0	10	0.219996	2.19996	31.9	4.2	17.5
1449	F	400	12.4286	1263F/1264F	1106M	laks	white	fish	experimental	19	11	0.00263153	0.0289469	0	0	0	8.6	0	6	0.529221	3.17533	29.3	4	17.8
1454	F	400	12.5714	1263F/1264F	1106M	laks	white	fish	experimental	20	58	0.00484704	0.281128	0	0	0	8.8	0	66	0.52033	34.3418	31.2	4.5	17.8
1470	F	400	12.4286	1310F/1311F	1279M	laks	white	fish	experimental	19	10	0.00318906	0.0318906	0	0	0	9	0	9	0.64261	5.78349	35.5	7.8	24.1
1482	F	405	12.5714	1283F/1284F	1257M	laks	white	fish	experimental	20	5	0.00637813	0.0318906	1	0.441563	0.441563	9.5	1	21	0.402406	8.45053	36.3	7.8	23.4
1485	F	405	12.5714	1283F/1284F	1257M	laks	white	fish	experimental	20	2	0.00785	0.0157	0	0	0	9.2	0	14	0.315822	4.42151	36.6	8.5	22.7
1489	F	405	12.5714	1236F/1238F	1192M	laks	white	fish	experimental	20	8	0.00521289	0.0417031	0	0	0	8.8	0	4	0.209006	0.836025	32.8	5.7	18
1506	F	405	12.5714	1252F/1253F	1280M	laks	white	fish	experimental	19	7	0.00497634	0.0348344	0	0	0	9.8	0	16	0.335955	5.37529	31	7.3	20.9
1519	M	411	12.7143	1274F/1299F	1216M	laks	white	fish	experimental	21	5	0.0138356	0.0691781	0	0	0	9.5	0	12	0.489153	5.86984	35.1	8.4	26.3
1520	M	411	12.7143	1274F/1299F	1216M	laks	white	fish	experimental	21	9	0.00566944	0.051025	1	0.259541	0.259541	6.8	1	10	0.415854	4.15854	34.2	6.7	22.2
1522	M	411	12.5714	1275F/ 1278F	1250M	laks	white	fish	experimental	20	14	0.0169616	0.237463	0	0	0	8.4	0	7	0.355773	2.49041	35	5.4	21.9
1528	M	411	12.5714	1275F/ 1278F	1250M	laks	white	fish	experimental	20	10	0.00426844	0.0426844	0	0	0	9	0	5	0.158963	0.794813	35.7	5.8	22.5
1345	M	374	12.8571	1252F/1253F	1188M	RM1	control	control	RM1	22	361	0.00609816	2.20143	14	1.72858	24.2001	10.8	1	106	0.671619	71.1917	36.3	6.9	21.5
1386	M	383	12.7143	1237F/1246F	1235M	RM1	control	control	RM1	21	59	0.00363395	0.214403	0	0	0	13	0	26	0.550708	14.3184	36.6	8.1	23.1
1388	F	381	12.7143	1237F/1246F	1235M	RM1	control	control	RM1	21	36	0.00613281	0.220781	0	0	0	12	0	35	0.488494	17.0973	38.5	6.7	18.8
1392	F	381	12.7143	1237F/1246F	1235M	RM1	control	control	RM1	21	69	0.00533999	0.368459	1	0.785	0.785	11	1	30	0.568405	17.0522	36	6.2	17.4
1393	M	383	12.7143	1237F/1246F	1235M	RM1	control	control	RM1	21	70	0.00937795	0.656456	2	5.60539	11.2108	11	1	22	0.46877	10.3129	37.9	6.6	21.8
1425	F	381	12.4286	1268F/1269F	1179M	RM1	control	control	RM1	19	726	0.00670183	4.86553	18	1.13561	20.4409	10	1	154	0.956961	147.372	36.7	6	19.4
1504	M	408	12.5714	1252F/1253F	1280M	RM1	control	control	RM1	21	286	0.00963581	2.75584	27	1.2242	33.0534	11	1	131	0.659265	86.3637	35.7	6.1	20.5
1507	F	407	12.2857	1227F/1229F	1137M	RM1	control	control	RM1	19	50	0.00511231	0.255616	2	0.453828	0.907656	12.5	1	61	0.454592	27.7301	35.7	7.1	20.5
1509	F	407	12.2857	1227F/1229F	1137M	RM1	control	control	RM1	19	12	0.0127563	0.153075	0	0	0	12.2	0	22	0.418994	9.21786	35.7	6.7	19.1
1510	F	407	12.2857	1227F/1229F	1137M	RM1	control	control	RM1	19	39	0.0133475	0.520553	1	0.19625	0.19625	11.2	1	37	0.594319	21.9898	35.4	6.6	18.4
1511	M	408	12.2857	1275F/ 1278F	1250M	RM1	control	control	RM1	19	63	0.00814593	0.513194	1	3.97406	3.97406	10.2	1	18	0.461733	8.31119	35.1	6.5	21.2
1514	M	408	12.2857	1275F/ 1278F	1250M	RM1	control	control	RM1	19	264	0.00708247	1.86977	9	1.72128	15.4915	10.4	1	110	0.58743	64.6173	32.8	6.1	20.5
1561	M	418	12.5714	1237F/1246F	1235M	RM1	control	control	RM1	21	71	0.0110356	0.783528	8	1.13003	9.04026	11.5	1	14	0.509689	7.13565	34.9	6.8	20.6
1562	M	418	12.5714	1237F/1246F	1235M	RM1	control	control	RM1	21	85	0.0121675	1.03424	5	0.785	3.925	12	1	19	0.451478	8.57809	34.4	6.9	21.1
1570	M	418	12.5714	1297F/1298F	1272M	RM1	control	control	RM1	21	539	0.00783817	4.22477	9	2.88924	26.0031	11	1	107	1.33045	142.358	35.7	7.1	20
1581	F	419	12.8571	1274F/1299F	1216M	RM1	control	control	RM1	20	25	0.00932188	0.233047	1	0.441563	0.441563	11	1	17	0.465343	7.91084	37	6	18.8
1582	F	419	12.8571	1274F/1299F	1216M	RM1	control	control	RM1	20	65	0.0078651	0.511231	1	3.14	3.14	11	1	37	0.343172	12.6974	34.8	6.9	18.9
1586	F	419	12.8571	1274F/1299F	1216M	RM1	control	control	RM1	20	583	0.00752179	4.38521	10	1.45696	14.5696	11	1	112	0.872366	97.705	36.2	6.6	19.3
1342	F	368	13	1237F/1246F	1235M	storfe	red	red	experimental	22	140	0.00741545	1.03816	1	0.441563	0.441563	9.8	1	97	1.04205	101.079	34	8.2	21.5
1343	F	368	13	1237F/1246F	1235M	storfe	red	red	experimental	22	10	0.00323813	0.0323813	0	0	0	9.4	0	25	0.468095	11.7024	32.6	8.1	24.2
1344	F	368	13	1237F/1246F	1235M	storfe	red	red	experimental	22	13	0.00864255	0.112353	0	0	0	9.2	0	24	0.482857	11.5886	34.8	8	20.8
1349	F	368	12.5714	1252F/1253F	1188M	storfe	red	red	experimental	19	38	0.00420905	0.159944	0	0	0	10.2	0	26	0.833685	21.6758	32.4	6.2	19.2
1350	F	368	12.5714	1252F/1253F	1188M	storfe	red	red	experimental	19	32	0.00338838	0.108428	0	0	0	7.8	0	14	0.401051	5.61471	28.5	6.1	18
1406	M	387	12.5714	1258F/1259F	1239M	storfe	red	red	experimental	20	64	0.00788066	0.504362	1	0.601016	0.601016	8.8	1	52	0.580485	30.1852	33.4	6.9	23.5
1407	M	387	12.5714	1258F/1259F	1239M	storfe	red	red	experimental	20	73	0.0096512	0.704537	0	0	0	8.5	0	33	0.558896	18.4436	30.9	5.3	20.5
1409	M	387	12.5714	1283F/1284F	1257M	storfe	red	red	experimental	20	23	0.00895924	0.206063	0	0	0	10	0	14	0.476607	6.6725	32.3	5.9	23.3
1414	M	387	12.5714	1252F/1253F	1188M	storfe	red	red	experimental	20	13	0.00656683	0.0853688	0	0	0	9	0	18	0.630399	11.3472	35.7	8.2	26
1415	M	387	12.5714	1252F/1253F	1188M	storfe	red	red	experimental	20	22	0.0122433	0.269353	2	0.318906	0.637813	9.8	1	14	0.414228	5.79919	35.4	6.9	24.6
1476	M	406	12.7143	1331F/1333F	1289M	storfe	red	red	experimental	21	4	0.00257578	0.0103031	0	0	0	8.5	0	17	0.656052	11.1529	35.1	8.3	25.6
1481	M	406	12.7143	1307F/1308F	1277M	storfe	red	red	experimental	21	4	0.00453828	0.0181531	0	0	0	9.7	0	7	0.530436	3.71305	33.6	5.3	23
1501	M	406	12.4286	1274F/1299F	1216M	storfe	red	red	experimental	19	17	0.00611838	0.104013	0	0	0	9.8	0	14	0.328298	4.59618	34.9	7.6	24.2
1502	M	406	12.4286	1274F/1299F	1216M	storfe	red	red	experimental	19	5	0.00314	0.0157	1	0.306641	0.306641	8.4	1	14	0.57277	8.01877	35.6	6.4	22
1535	F	414	12.5714	1307F/1308F	1277M	storfe	red	red	experimental	19	5	0.00451375	0.0225688	1	2.07289	2.07289	9	1	12	0.517773	6.21328	34.9	7	23.1
1537	F	414	12.5714	1307F/1308F	1277M	storfe	red	red	experimental	19	3	0.00474271	0.0142281	0	0	0	10.4	0	30	0.524838	15.7451	36.8	7.5	23.6
1553	F	414	12.7143	1310F/1311F	1279M	storfe	red	red	experimental	20	8	0.00502891	0.0402313	1	7.065	7.065	8.4	1	33	0.662611	21.8662	33.2	5.6	19.8
1555	F	414	12.7143	1310F/1311F	1279M	storfe	red	red	experimental	20	14	0.00953214	0.13345	0	0	0	10	0	18	1.04023	18.7242	33.5	7.1	20.2
1587	M	406	12.7143	1268F/1269F	1276M	storfe	red	red	experimental	21	22	0.0142504	0.313509	2	0.261503	0.523006	7.8	1	46	0.925319	42.5647	35.7	6.8	27.2
1315	M	366	12.8571	1162F/1163F	1224M	storfe n-6	red	red	experimental	21	9	0.0324903	0.292413	0	0	0	9	0	11	0.449056	4.93961	35.5	6.3	25.1
1325	M	366	12.8571	1160F/1167F	1179M	storfe n-6	red	red	experimental	21	62	0.0107146	0.664306	1	3.97406	3.97406	9	1	65	0.912713	59.3264	34.2	7.8	28.6
1326	M	366	12.8571	1160F/1167F	1179M	storfe n-6	red	red	experimental	21	32	0.0183371	0.586787	3	3.73693	11.2108	10	1	53	0.564348	29.9105	34.4	7.6	26.2
1332	M	366	12.8571	1149F	1141M	storfe n-6	red	red	experimental	21	7	0.0208165	0.145716	0	0	0	9.4	0	19	0.415327	7.89121	35	7.7	26.5
1437	F	399	12.8571	1237F/1246F	1235M	storfe n-6	red	red	experimental	22	9	0.00403403	0.0363062	0	0	0	9.2	0	10	0.669801	6.69801	34.7	8.1	22
1443	M	401	12.5714	1237F/1246F	1235M	storfe n-6	red	red	experimental	20	7	0.00350446	0.0245313	1	1.48414	1.48414	9.6	1	3	0.223725	0.671175	33.9	5.9	24.9
1446	M	401	12.5714	1274F/1299F	1216M	storfe n-6	red	red	experimental	20	126	0.00559157	0.704537	1	0.441563	0.441563	9.2	1	35	0.61701	21.5953	35	9.6	25.3
1453	F	399	12.4286	1263F/1264F	1106M	storfe n-6	red	red	experimental	19	4	0.00343438	0.0137375	0	0	0	8	0	3	0.684258	2.05278	32.5	4.5	18.1
1457	F	399	12.5714	1285F/1286F	1188M	storfe n-6	red	red	experimental	20	9	0.00703229	0.0632906	0	0	0	10	0	22	0.505344	11.1176	36.3	6	20.9
1459	F	399	12.5714	1285F/1286F	1188M	storfe n-6	red	red	experimental	20	9	0.00763194	0.0686875	1	3.97406	3.97406	8.8	1	23	0.467331	10.7486	33.2	5.6	18.3
1462	M	401	12.5714	1285F/1286F	1188M	storfe n-6	red	red	experimental	20	16	0.0046916	0.0750656	0	0	0	9.2	0	12	0.307295	3.68754	32.6	5.4	22.2
1463	M	401	12.5714	1285F/1286F	1188M	storfe n-6	red	red	experimental	20	3	0.00278021	0.00834063	0	0	0	9	0	9	0.26799	2.41191	33	6.3	25.7
1471	M	401	12.4286	1310F/1311F	1279M	storfe n-6	red	red	experimental	19	29	0.00619203	0.179569	2	4.02313	8.04625	9.4	1	8	0.461433	3.69146	32.7	6.8	25.3
1475	F	404	12.7143	1331F/1333F	1289M	storfe n-6	red	red	experimental	21	15	0.00359792	0.0539688	0	0	0	9.2	0	30	0.393678	11.8103	34.1	8.2	21.2
1478	F	404	12.7143	1307F/1308F	1277M	storfe n-6	red	red	experimental	21	7	0.00315402	0.0220781	0	0	0	9.2	0	15	0.488532	7.32797	33.1	5.3	17.9
1484	F	404	12.5714	1283F/1284F	1257M	storfe n-6	red	red	experimental	20	41	0.0061029	0.250219	0	0	0	10.4	0	31	0.505185	15.6608	34.3	8	23.5
1488	F	404	12.5714	1236F/1238F	1192M	storfe n-6	red	red	experimental	20	10	0.00387594	0.0387594	0	0	0	10	0	19	0.396632	7.536	33.3	6.5	19.5
1503	F	404	12.5714	1252F/1253F	1280M	storfe n-6	red	red	experimental	19	13	0.00286827	0.0372875	2	1.48414	2.96828	11	1	30	0.390341	11.7102	31.9	7.3	22.4
1312	F	364	13.1429	1213F/1214F	1216M	svin	red	red	experimental	23	4	0.00343438	0.0137375	0	0	0	9	0	23	0.418866	9.63391	33.5	7.4	24.4
1317	F	364	12.8571	1162F/1163F	1224M	svin	red	red	experimental	21	3	0.0289469	0.0868406	0	0	0	8.8	0	9	0.238335	2.14501	32.2	6.2	21.2
1319	F	364	12.8571	1162F/1163F	1224M	svin	red	red	experimental	21	41	0.00380534	0.156019	0	0	0	11	0	21	0.334279	7.01986	31.6	6.4	20.6
1328	F	364	12.8571	1160F/1167F	1179M	svin	red	red	experimental	21	230	0.00494251	1.13678	2	0.398633	0.797266	8.5	1	77	0.678388	52.2359	32.5	8.4	24.3
1330	F	364	12.8571	1160F/1167F	1179M	svin	red	red	experimental	21	2	0.0130016	0.0260031	0	0	0	8.6	0	6	0.44516	2.67096	33.6	8.2	23.1
1419	M	394	12.7143	1287F/1300F	1262M	svin	red	red	experimental	21	29	0.010117	0.293394	0	0	0	9.2	0	4	0.480813	1.92325	33.7	7.3	23.8
1423	M	394	12.7143	1297F/1298F	1272M	svin	red	red	experimental	21	44	0.00730362	0.321359	0	0	0	9.2	0	24	0.779031	18.6967	34.5	7	25.4
1428	M	394	12.4286	1268F/1269F	1179M	svin	red	red	experimental	19	58	0.00565911	0.328228	4	1.21123	4.84492	9	1	42	0.641551	26.9451	35.2	6.1	25.1
1433	M	394	12.1429	1258F/1259F	1239M	svin	red	red	experimental	20	53	0.0053691	0.284563	1	11.0391	11.0391	9	1	30	0.436722	13.1016	35.6	6.5	22.6
1447	M	402	12.5714	1274F/1299F	1216M	svin	red	red	experimental	20	7	0.00399509	0.0279656	0	0	0	9.2	0	6	0.33526	2.01156	33	7.9	25.8
1448	M	402	12.5714	1274F/1299F	1216M	svin	red	red	experimental	20	28	0.00657087	0.183984	1	1.22656	1.22656	9	1	8	0.38833	3.10664	31	8.8	27.2
1450	M	402	12.4286	1263F/1264F	1106M	svin	red	red	experimental	19	46	0.00371168	0.170738	0	0	0	7.6	0	56	0.526686	29.4944	29.2	4.5	18.3
1458	M	402	12.5714	1285F/1286F	1188M	svin	red	red	experimental	20	5	0.00569125	0.0284563	0	0	0	8.8	0	8	0.319397	2.55517	32.5	4.8	23.2
1464	M	402	12.4286	1310F/1311F	1279M	svin	red	red	experimental	19	37	0.0109264	0.404275	3	1.78669	5.36008	10	1	13	0.679176	8.82929	35.8	7.9	30.1
1538	F	415	12.5714	1307F/1308F	1277M	svin	red	red	experimental	19	15	0.013345	0.200175	0	0	0	9	0	20	0.311841	6.23683	35.2	7.1	20.5
1550	F	415	12.7143	1310F/1311F	1279M	svin	red	red	experimental	20	5	0.00657438	0.0328719	0	0	0	10	0	18	0.604559	10.8821	35.2	6.7	20.3
1556	F	415	12.7143	1310F/1311F	1279M	svin	red	red	experimental	20	25	0.00441563	0.110391	2	3.00508	6.01016	9.5	1	40	0.625498	25.0199	35.7	6.6	21.2
1557	F	415	12.7143	1310F/1311F	1279M	svin	red	red	experimental	20	13	0.00377404	0.0490625	0	0	0	9	0	23	0.484993	11.1549	35.5	5.9	20.5
1569	F	415	12.5714	1297F/1298F	1272M	svin	red	red	experimental	21	82	0.00689268	0.5652	2	0.785	1.57	9	1	96	0.640409	61.4792	34	5.4	19

## Sheet: energy intake
diet	average	MJ/day*animal
kylling høy	1.8065	0.0413688
kylling høy	1.88464	0.0431583
kylling høy	2.27765	0.0521582
kylling høy	1.84134	0.0421668
kylling lav	2.21487	0.0460693
kylling lav	2.11542	0.0440007
kylling lav	2.36672	0.0492277
kylling lav	2.64011	0.0549142
laks	2.06032	0.0461512
laks	1.9753	0.0442468
laks	2.11134	0.047294
laks	1.89322	0.0424081
RM1	3.75	0.055275
RM1	3.5	0.05159
RM1	3.04167	0.0448342
RM1	3.28667	0.0484455
RM1	3.1	0.045694
RM1	3.32	0.0489368
RM1	3.00625	0.0443121
storfe	1.87419	0.0410447
storfe	2.26265	0.0495521
storfe	1.93723	0.0424254
storfe	2.09133	0.0458
storfe n-6	2.0108	0.0456452
storfe n-6	2.0556	0.0466621
storfe n-6	2.236	0.0507572
storfe n-6	1.84848	0.0419605
svin	1.79344	0.0410698
svin	1.97552	0.0452395
svin	2.09926	0.0480731
svin	2.07546	0.047528

## Sheet: PCA
	dietary iron		Fatty acids (% of diet)													Fecal parameter			intestinal carcinogenesis							dietary components
diet	heme iron	non-heme iron	C14:0	C16:0	C16:1	C18:0	C18:1n-9	C18:2n-6	C18:3n-3	C18:4n-3	C20:1	C20:4n-6	C20:5n-3	C22:5n-3	C226n-3	fecal TBARS	fecal heme	cytotoxicity	SI tumor nr	SI tumor size	SI tumor load	flat ACF nr	flat ACF size	flat ACF load	colon tumor incidence	vitamin D	fiber	carbohydrates	protein	calcium
RM1	0	177	0.14	0.31	0.09	0.04	0.77	0.69	0.06	0	0	0	0	0	0	26.2536	1.73	0.737	43	0.57	24.49	99.6	0.0078	0.7815	83.33	15.5	17.1	49	14.38	0.73
L	3.41	28.85	0.3432	1.3728	0.39	0.3744	6.6924	2.0904	0.7488	0.0936	0.5772	0.0468	0.4056	0.2496	0.6084	62.7343	3.12	2	9.6	0.351	3.35	8.9	0.006	0.054	22.22	6	2.2	28.7	36.2	0.06
CLF	3.86	28.96	0.054	1.044	0.189	0.297	1.782	0.792	0.0765	0	0.018	0.027	0	0.009	0.009	40.1717	5.43	10.272	18.3	0.519	9.52	8.2	0.006	0.0491	33.33	0.8	1.8	24.6	47.5	0.06
C	4.53	29.13	0.1344	3.5616	0.7056	1.008	6.7368	3.5616	0.3528	0	0.0672	0.0672	0	0	0	41.9442	5.66	61.241	18.5	0.487	9	12.9	0.0066	0.0855	33.33	0.6	1.5	25.8	37.2	0.06
P	6.11	29.53	0.249	3.652	0.3818	1.743	7.2376	2.1248	0.2324	0	0.1494	0.0664	0	0.0332	0.0166	49.1107	6.26	-0.164	19.1	0.47	8.96	19.4	0.0066	0.1273	36.84	0.5	1.4	24.2	39.4	0.07
B	27.51	34.88	0.4836	3.6816	0.4524	3.276	5.6316	0.39	0.1248	0	0.0312	0.0156	0	0.0156	0	57.7958	7.39	18.386	21.9	0.584	12.78	15.3	0.006	0.0914	36.84	0.6	1.7	25	38.8	0.07
B n-6	20.68	33.17	0.2992	2.5976	0.2856	2.176	4.2704	2.7064	0.068	0	0.0272	0.0136	0	0.0136	0	68.3644	8	24.478	16.5	0.459	7.56	13.6	0.006	0.0823	38.89	0.5	1.9	25.2	39.2	0.06
